# Supplementary material for: Alkaloid Profiling, Anti-Enzymatic and Antiproliferative Activity of the Endemic Chilean Amaryllidaceae Phycella cyrtanthoides
Source: Metabolites. 2022 Feb 18;12(2):188. doi: 10.3390/metabo12020188 (PMC8874788; doi:10.3390/metabo12020188)
Supplement: Supplementary file 1 [file metabolites-12-00188-s001.zip]

Archive with 1 entries (1 files):
- metabolites-1591976-supplementary.pdf
